# Supplementary material for: Morphological Neuron Classification Using Machine Learning
Source: Front Neuroanat. 2016 Nov 1;10:102. doi: 10.3389/fnana.2016.00102 (PMC5088188; doi:10.3389/fnana.2016.00102)
Supplement: DATASHEET S1 — File containing all the name of the neurons (Neuron_ID.xlsx) from which the particular neurons can be identified and inspected. [file Data_Sheet_1.XLSX]

## Sheet: Feuil1
Neuron_name
C010600C1.csv
C020200-16.csv
C040600A2.csv
C040600B3.csv
C050398B-I4.csv
C050600B1.csv
C070600A4.csv
C080300B2.csv
C110300A1.csv
C140300B-I2.csv
C140300B-I3.csv
C170500A-I4.csv
C170998D-I4.csv
C180298A-I4.csv
C190199A-I4.csv
C230300D1.csv
C240998A-I3.csv
C250300C2-ax.csv
C250500A-I4.csv
C260897C-I1.csv
C280998A-I2.csv
C281199A-IN.csv
C290500B-I2.csv
C300898C-I3.csv
BC131sdaxlay.csv
C130200-19.csv
C210797A-I.csv
C230998A-I3.csv
TG073axEndLayers.csv
C011098A-I3.csv
C190898A-I1.csv
C200199B-I3.csv
C200199B-I4.csv
C210401C.csv
C220498B-I4.csv
C220797A-I2.csv
C240797B-I2.csv
C080400A3.csv
C230797B-I2.csv
C060400B2.csv
C080400C2.csv
C120501A1.csv
C181200A2.csv
C231001B3.csv
C031000B-I2.csv
C050398B-I3.csv
C050600B2.csv
C060400C1.csv
C100501A3.csv
C121097A-I1.csv
C150600B-I1.csv
C170797A-I4.csv
C240199B-I2.csv
C251197A-I1.csv
C251197A-I3.csv
C280199C-I4.csv
C290500B-I3.csv
2004-02-14-A-L23dendax.csv
2004-02-16-A-L23dendax.csv
2004-02-16-B-L23dendax.csv
2004-02-16-C-L23dendax.csv
C011098A-P4.csv
C031000B-P3.csv
C050398B-P1.csv
C050398B-P2.csv
C140300B-P1.csv
C150600B-P2.csv
C170797A-P1.csv
C170797A-P2.csv
C170897A-P2.csv
C170897A-P3.csv
C180298A-P2.csv
C190199A-P3.csv
C190898A-P2.csv
C190898A-P3.csv
C210797A-P1.csv
C220797A-P1.csv
C220797A-P3.csv
C220797A-P4.csv
C230797B-P1.csv
C230797B-P4.csv
C230998A-P2.csv
C240199B-P1.csv
C240199B-P2.csv
C240797B-P1.csv
C240797B-P3.csv
C240998A-P4.csv
C250500A-P2.csv
C250500A-P3.csv
C251197A-P4.csv
C260897C-P3.csv
C260897C-P4.csv
C280199C-P1.csv
C280199C-P2.csv
C280199C-P3.csv
C280998A-P3.csv
C300898C-P2.csv
g0435P1.csv
g0436P1.csv
g0437P1.csv
g0709P1.csv
g0718_b.csv
g0719_b.csv
g0720_b.csv
g0721_b.csv
g0722_b.csv
g0724P1.csv
gR004P1.csv
C010398B-I4.csv
C010600A2.csv
C010600B1.csv
C010700A.csv
C031097B-I4.csv
C040600B1.csv
C060600A2.csv
C060600A3.csv
C060998B-I1.csv
C070600A2.csv
C090997A-I3.csv
C120398A-I4.csv
C130897B-I1.csv
C130897B-I4.csv
C140898A-I3.csv
C170897A-I1.csv
C181000A-I3.csv
C200897C-I1.csv
C220798A-I.csv
C230998C-I2.csv
C240298B-I2.csv
C240298B-I4.csv
C271097A-I4.csv
C281197A-I2.csv
C281197A-I4.csv
C300301B1.csv
C300997B-I4.csv
C310897A-I2.csv
C140600C-I1.csv
C300797C-I1.csv
C020600C1.csv
C140201A1.csv
C140898A-I1.csv
C250298A-I4.csv
C300997A-I1.csv
C010600B2.csv
C061000A3.csv
C070600B2.csv
C090997A-I2.csv
C150897B-I1.csv
C190997A-I1.csv
C230998C-I4.csv
C260199A-I3.csv
C310897A-I1.csv
010626DS1.csv
030213DS2.csv
030213DS3.csv
030213DS5.csv
030220DS1.csv
030313DS2.csv
030319DS1.csv
030321DS1.csv
030324DS1.csv
030324DS4.csv
030401DS1.csv
030401DS3.csv
030602DS2.csv
030603DS2.csv
030604DS1.csv
030604DS2.csv
030604DS3.csv
030605DS1.csv
030618DS1.csv
030620DS1.csv
030625DS1.csv
030625DS2.csv
030626DS1.csv
030626DS2.csv
030627DS1.csv
030627DS3.csv
031127DS4.csv
040112DS1-lower.csv
040112DS1-upper.csv
040112DS2.csv
040113DS3.csv
2007-07-30-B.csv
2007-08-17-A.csv
2007-08-21-E.csv
2007-08-27-A.csv
2007-09-03-A.csv
2007-09-11-A.csv
C010398B-P2.csv
C010398B-P3.csv
C031097B-P3.csv
C060998B-P4.csv
C140600C-P3.csv
C150897B-P2.csv
C180997A-P3.csv
C190997A-P4.csv
C200897C-P2.csv
C200897C-P3.csv
C200897C-P4.csv
C220498B-P3.csv
C230298D-P1.csv
C231296A-P4B2.csv
C260199A-P2.csv
C271097A-P1.csv
C271097A-P2.csv
C271097A-P3.csv
C300797C-P2.csv
C300797C-P4.csv
C300997A-P3.csv
C310897A-P4.csv
C310897B-P3.csv
C310897B-P4.csv
DS1_120900.csv
DS1_130900_wL.csv
DS1_150501_wL.csv
DS1_260701.csv
DS1_270701.csv
DS1_290802.csv
DS2_200900.csv
DS2_280601.csv
g0445-7_cellA.csv
g0746_b.csv
g0758_b.csv
g0759_b2.csv
g0760_b.csv
g0761_b.csv
g0762_b.csv
g0763_b.csv
I0319_3A.csv
I0319_4A.csv
I0319_5A.csv
I0319_5B.csv
I03464.csv
I03471.csv
I03472.csv
I03481.csv
I03482.csv
I03485.csv
i03535.csv
i03537.csv
I03538.csv
I03539.csv
I03541.csv
I03542.csv
I03544.csv
I03555.csv
i03557.csv
i03558.csv
IF1_190301.csv
IF1_210301.csv
IF2_080501.csv
IF3_040400.csv
IF3_150300.csv
IF3_261199.csv
IF4_140201.csv
2001-10-04-A.csv
2001-10-09-A.csv
2001-10-10-A.csv
2001-10-11-C.csv
2007-09-03-B.csv
2007-09-03-C.csv
2007-09-11-C.csv
AK137sdaxlay.csv
C050800E2.csv
C120398A-P1.csv
C120398A-P2.csv
C120398A-P3.csv
DS1_050601_wL.csv
DS1_110401_wL.csv
DS1_120601.csv
DS1_160501.csv
DS1_160800.csv
DS1_170501.csv
DS1_200900.csv
DS1_210802.csv
DS1_220301.csv
DS1_260701_wL.csv
DS1_280601.csv
DS2_030701_wL.csv
DS2_100101.csv
DS2_120601_wL.csv
DS2_220301.csv
DS2_260701_wL.csv
DS3_030701.csv
DS3_030701_wL.csv
DS3_100101_wL.csv
IF1_030400.csv
IF1_300300.csv
IF3_221199.csv
C080998A.csv
C290999C-I4.csv
C240300C1.csv
C160998B-I.csv
C240998A-I.csv
C091000D-I3.csv
C050896A-I.csv
C130301C.csv
C150501A-I3.csv
C180298B-I3.csv
C210301C1.csv
C270999B-I4.csv
C290500C-I4.csv
2005-01-25-A1.csv
2005-01-25-A2.csv
2005-01-27-A1.csv
2005-01-27-A2.csv
2005-02-02-A1.csv
2005-02-02-A2.csv
2005-03-09-A.csv
2005-10-27-A1.csv
2005-10-27-A2.csv
2005-10-27-C1.csv
2005-10-27-C2.csv
2006-11-13-A.csv
2006-11-13-B.csv
2006-11-20-A.csv
2007-06-26-C.csv
2007-07-17-A.csv
2007-07-30-C.csv
2007-08-04-C.csv
2007-08-16-B.csv
2007-08-17-B.csv
2007-09-29-B.csv
2007-09-29-C.csv
2007-10-07-D1.csv
2007-10-07-D2.csv
2007-11-11-A.csv
2007-11-11-B.csv
2007-11-11-C.csv
2007-11-11-D.csv
2007-11-18-D.csv
2007-12-01-B.csv
2007-12-01-C1.csv
2007-12-01-C2.csv
2007-12-02-A.csv
2007-12-02-B.csv
2007-12-11-B.csv
2007-12-12-C.csv
2007-12-12-D.csv
2007-12-14-A1.csv
2007-12-14-A2.csv
2007-12-14-D.csv
2008-03-22-A.csv
2008-03-22-B.csv
C030397A-P1.csv
C030397A-P2.csv
C030397A-P3.csv
C030796A-P1.csv
C030796A-P2.csv
C030796A-P3.csv
C040896A-P2.csv
C040896A-P3.csv
C050896A-P1.csv
C050896A-P2.csv
C050896A-P3.csv
C060311B-1-SR.csv
C060717A-5-SR.csv
C080418A-1-SR.csv
C220197A-P1.csv
C220197A-P2.csv
C220197A-P3.csv
C231296A-P3.csv
C231296A-P4A2.csv
C261296A-P1.csv
C261296A-P2.csv
C261296A-P3.csv
C270999B-P2.csv
C270999B-P3.csv
C290500C-P1.csv
g0611P1.csv
g0612P1.csv
g0684P1.csv
g0685P1.csv
g0692P1.csv
g0697P1.csv
g0698P1.csv
g0699P1.csv
g0700P1.csv
g0701P1.csv
g0702P1.csv
g0703P1.csv
g0704P1.csv
g0705P1.csv
g0706P1.csv
g0707P1.csv
g0715_b.csv
g0716_b.csv
g0717_b.csv
gR001P1.csv
gR002P1.csv
gR003P1.csv
I03192A.csv
I03474.csv
I03564.csv
I03566.csv
I03569.csv
py-010506.csv
py-030607.csv
py-040506.csv
py-040608.csv
py-050608.csv
py-060806.csv
py-070708.csv
py-070708b.csv
py-080506.csv
py-100506.csv
py-100507.csv
py-110608.csv
py-150507.csv
py-160706.csv
py-180608.csv
py-220206.csv
py-230608.csv
py-260608.csv
py-300608.csv
py-300608b.csv
py-pair120507-a.csv
py-pair120507-b.csv
C270801-I3.csv
C070301B2.csv
2007-07-30-A.csv
2007-08-04-A.csv
2007-08-04-B.csv
2007-08-27-B.csv
2007-08-27-C.csv
2007-08-27-D1.csv
2007-08-27-D2.csv
2007-09-11-B.csv
2007-09-11-C-2.csv
2008-03-21-B.csv
2008-03-21-D.csv
